# Supplementary material for: Identifying Structural Factors Governing the Photodynamic Activity of Phthalocyanines
Source: J Med Chem. 2026 Feb 6;69(4):4391–407. doi: 10.1021/acs.jmedchem.5c03090 (PMC12951568; doi:10.1021/acs.jmedchem.5c03090)
Supplement: Supplementary file 2 [file jm5c03090_si_002.csv]

Cpd.	SMILES	EC50 (nM)	EC50 (nM)	EC50 (nM)	Subcellular localization (HeLa)
		HeLa	MCF-7	SK-MEL-28
A1Zn	O=C(C1=CC(C([O-])=O)=CC(OC2=CC(C(N=C3C4=C5C=CC=C4)=[N]67)=C(C=C2OC8=CC(C([O-])=O)=CC(C([O-])=O)=C8)C6=NC9=C%10C(C=CC=C%10)=C%11N9[Zn]%127N3C5=NC(C%13=C%14C=CC=C%13)=[N]%12C%14=N%11)=C1)[O-].[Na+].[Na+].[Na+].[Na+]	290 ± 78	453 ± 26	530 ± 30	Ly, Me
A2Zn	O=C(C1=CC(C([O-])=O)=CC(C2=CC(C(N=C3C4=C5C=CC=C4)=[N]67)=C(C=C2C8=CC(C([O-])=O)=CC(C([O-])=O)=C8)C6=NC9=C%10C(C=CC=C%10)=C%11N9[Zn]%127N3C5=NC(C%13=C%14C=CC=C%13)=[N]%12C%14=N%11)=C1)[O-].[Na+].[Na+].[Na+].[Na+]	410 ± 156	584 ± 88	700 ± 50	Ly, Me
A3Zn	O=C(C1=CC(C([O-])=O)=CC(OC2=CC(C(N=C3C4=C5C=C(OC6=CC(C([O-])=O)=CC(C([O-])=O)=C6)C(OC7=CC(C([O-])=O)=CC(C([O-])=O)=C7)=C4)=[N]89)=C(C=C2OC%10=CC(C([O-])=O)=CC(C([O-])=O)=C%10)C8=NC%11=C%12C(C=C(OC%13=CC(C([O-])=O)=CC(C([O-])=O)=C%13)C(OC%14=CC(C([O-])=O)=CC(C([O-])=O)=C%14)=C%12)=C%15N%11[Zn]%169N3C5=NC(C%17=C%18C=C(OC%19=CC(C([O-])=O)=CC(C([O-])=O)=C%19)C(OC%20=CC(C([O-])=O)=CC(C([O-])=O)=C%20)=…	5 160 ± 1 030	3 470 ± 670	2 000 ± 300	Ly
A4Zn	O=C(C1=CC(C([O-])=O)=CC(C2=CC(C(N=C3C4=C5C=C(C6=CC(C([O-])=O)=CC(C([O-])=O)=C6)C(C7=CC(C([O-])=O)=CC(C([O-])=O)=C7)=C4)=[N]89)=C(C=C2C%10=CC(C([O-])=O)=CC(C([O-])=O)=C%10)C8=NC%11=C%12C(C=C(C%13=CC(C([O-])=O)=CC(C([O-])=O)=C%13)C(C%14=CC(C([O-])=O)=CC(C([O-])=O)=C%14)=C%12)=C%15N%11[Zn]%169N3C5=NC(C%17=C%18C=C(C%19=CC(C([O-])=O)=CC(C([O-])=O)=C%19)C(C%20=CC(C([O-])=O)=CC(C([O-])=O)=C%20)=C%17)=[N…	10 310 ± 1 020	5 090 ± 1 240	12 700 ± 2400	Ly15
A5Zn	O=C(C1=CC(C([O-])=O)=CC(C2=NC(C(N=C3C4=C5N=C(C6=CC(C([O-])=O)=CC(C([O-])=O)=C6)C(C7=CC(C([O-])=O)=CC(C([O-])=O)=C7)=N4)=[N]89)=C(N=C2C%10=CC(C(O)=O)=CC(C([O-])=O)=C%10)C8=NC%11=C%12C(N=C(C%13=CC(C([O-])=O)=CC(C([O-])=O)=C%13)C(C%14=CC(C([O-])=O)=CC(C([O-])=O)=C%14)=N%12)=C%15N%11[Zn@]%169N3C5=NC(C%17=C%18N=C(C%19=CC(C([O-])=O)=CC(C([O-])=O)=C%19)C(C%20=CC(C([O-])=O)=CC(C([O-])=O)=C%20)=N%17)=[N]%…	5 700 ± 1 100	3 010 ± 740	10 800 ± 2100	Ly46
A6Zn	O=S(C1=C2C(N=CC=C2)=C(OC(C=C3)=CC4=C3C(N5C4=C6)=CC(C7=C8C=CC(OC9=C(N=CC=C%10)C%10=C(S(=O)([O-])=O)C=C9)=C7)=[N]%11C8=CC%12=C(C=C(OC%13=C(N=CC=C%14)C%14=C(S(=O)([O-])=O)C=C%13)C=C%15)C%15=C%16N%12[Zn]%115[N]%17=C6C%18=C(C=C(OC%19=C(N=CC=C%20)C%20=C(S(=O)([O-])=O)C=C%19)C=C%18)C%17=C%16)C=C1)([O-])=O.[Na+].[Na+].[Na+].[Na+]	12 000 ± 3 000	22 100 ± 6600	10 400 ± 3600	Ly
A7Zn	O=S(C1=CC(S(=O)([O-])=O)=CC2=CC=C(OC3=CC=CC4=C3C5=NC(C6=C7C(OC8=CC=C9C(C(S(=O)([O-])=O)=CC(S(=O)([O-])=O)=C9)=C8)=CC=C6)=[N]%10C7=NC%11=C(C=CC=C%12OC%13=CC=C%14C(C(S(=O)([O-])=O)=CC(S(=O)([O-])=O)=C%14)=C%13)C%12=C%15N%11[Zn]%10%16N5C4=NC%17=[N]%16C(C%18=C%17C(OC%19=CC=C%20C(C(S(=O)([O-])=O)=CC(S(=O)([O-])=O)=C%20)=C%19)=CC=C%18)=N%15)C=C21)([O-])=O.[Na+].[Na+].[Na+].[Na+].[Na+].[Na+].[Na+].[Na+]	1 300 ± 400	5 100 ± 350	2 120 ± 560	Ly
A8Zn	O=S(C1=C2C(N=CC=C2)=C(OC3=CC=CC4=C3C5=[N]6C4=CC7=C(C(OC8=C(N=CC=C9)C9=C(S(=O)([O-])=O)C=C8)=CC=C%10)C%10=C%11N7[Zn]([N]%12=C%13C%14=C(C(OC%15=C(N=CC=C%16)C%16=C(S(=O)([O-])=O)C=C%15)=CC=C%14)C%12=C%11)6N%17C(C%18=C(C(OC%19=C(N=CC=C%20)C%20=C(S(=O)([O-])=O)C=C%19)=CC=C%18)C%17=C%13)=C5)C=C1)([O-])=O.[Na+].[Na+].[Na+].[Na+]	1 000 ± 300	2 470 ± 810	1 200 ± 280	Ly
A9H	O=S(C(C=C1)=CC2=C1C(/N=C(C3=C/4C=CC=C3)\NC4=N/5)=N/C2=N\C6=C7C(C=C(S(=O)([O-])=O)C=C7)=C(/N=C8C9=C(C=C(S(=O)([O-])=O)C=C9)C5=N/8)N6)([O-])=O.[Na+].[Na+].[Na+]	85 ± 7	347 ± 125	300 ± 77	Ly, Me
A10Al	O[Al]1([N]2=C3C4=C(C=C(S(=O)([O-])=O)C=C4)C2=N5)(N6C(C7=C(C=C([S-](=O)(=O)=O)C=C7)C6=N3)=N8)N9C5=C%10C(C=CC=C%10)=C9N=C%11C%12=C(C=C(S(=O)([O-])=O)C=C%12)C8=[N]%111.[Na+].[Na+].[Na+]	2070 ± 290	2040 ± 310	1 900 ± 200	Ly
C1Zn	C[N+](C(C)=C1C)=C(OC2=C(CN3C=C[N+](C)=C3)C=C(C)C=C2CN4C=C[N+](C)=C4)C5=C1C(N=C6C7=C8C=CC=C7)=[N]9C5=NC%10=C%11C(C=CC=C%11)=C%12N%10[Zn@@]9%13N6C8=NC(C%14=C%15C=CC=C%14)=[N]%13C%15=N%12.[I-].[I-].[I-]	27 ± 9	35 ± 2	22 ± 3	Ly, Me
C2Zn	CC1=C(C)C(C(N=C2C3=C4C=C(SC(C)(C)C)C(SC(C)(C)C)=C3)=[N]56)=C(C(OC7=C(CN8C=C[N+](C)=C8)C=C(C)C=C7CN9C=C[N+](C)=C9)=[N+]1C)C5=NC%10=C%11C(C=C(SC(C)(C)C)C(SC(C)(C)C)=C%11)=C%12N%10[Zn@]%136N2C4=NC(C%14=C%15C=C(SC(C)(C)C)C(SC(C)(C)C)=C%14)=[N]%13C%15=N%12.[I-].[I-].[I-]	105 ± 34	65 ± 8	62 ± 11	Ly, Me
C3Zn	C[N+]1=CN(C=C1)CC2=CC(C)=CC(CN3C=C[N+](C)=C3)=C2OC4=CC(C(N=C5C6=C7C=CC=C6)=[N]89)=C(C=C4OC%10=C(CN%11C=C[N+](C)=C%11)C=C(C)C=C%10CN%12C=C[N+](C)=C%12)C8=NC%13=C%14C(C=CC=C%14)=C%15N%13[Zn]%169N5C7=NC(C%17=C%18C=CC=C%17)=[N]%16C%18=N%15.[I-].[I-].[I-].[I-]	48 ± 19	21 ± 8	40 ± 4	Ly, Me
C4Zn	C[N+]1=CN(C=C1)CC2=CC(C)=CC(CN3C=C[N+](C)=C3)=C2OC(C(OC4=C(CN5C=C[N+](C)=C5)C=C(C)C=C4CN6C=C[N+](C)=C6)=C7)=CC8=C7C(N=C9C%10=C%11C=C(SC)C(SC)=C%10)=[N]%12C8=NC%13=C%14C(C=C(SC)C(SC)=C%14)=C%15N%13[Zn]%12%16N9C%11=NC(C%17=C%18C=C(SC)C(SC)=C%17)=[N]%16C%18=N%15.[I-].[I-].[I-].[I-]	79 ± 20	61 ± 9	108 ± 24	Ly, Me
C5Zn-I	C[N+]1=CC(OC2=CC(C(N=C3C4=C5C=C(OC6=C[N+](C)=CC=C6)C=C4)=[N]78)=C(C=C2)C7=NC9=C%10C(C=CC(OC%11=CC=C[N+](C)=C%11)=C%10)=C%12N9[Zn]%138N3C5=NC(C%14=C%15C=C(OC%16=CC=C[N+](C)=C%16)C=C%14)=[N]%13C%15=N%12)=CC=C1.[I-].[I-].[I-].[I-]	62 ± 13	60 ± 10	110 ± 10	Ly
C5Zn-PF6	F[P-](F)(F)(F)(F)F.F[P-](F)(F)(F)(F)F.F[P-](F)(F)(F)(F)F.F[P-](F)(F)(F)(F)F.C[N+]1=CC(OC2=CC(C(N=C3C4=C5C=C(OC6=C[N+](C)=CC=C6)C=C4)=[N]78)=C(C=C2)C7=NC9=C%10C(C=CC(OC%11=CC=C[N+](C)=C%11)=C%10)=C%12N9[Zn]%138N3C5=NC(C%14=C%15C=C(OC%16=CC=C[N+](C)=C%16)C=C%14)=[N]%13C%15=N%12)=CC=C1	52 ± 26	100 ± 20	190 ± 40	Ly
C5Zn-SO4	C[N+]1=CC(OC2=CC(C(N=C3C4=C5C=C(OC6=C[N+](C)=CC=C6)C=C4)=[N]78)=C(C=C2)C7=NC9=C%10C(C=CC(OC%11=CC=C[N+](C)=C%11)=C%10)=C%12N9[Zn]%138N3C5=NC(C%14=C%15C=C(OC%16=CC=C[N+](C)=C%16)C=C%14)=[N]%13C%15=N%12)=CC=C1.O=S([O-])([O-])=O.O=S([O-])([O-])=O.O=S([O-])([O-])=O.O=S([O-])([O-])=O	53 ± 9	80 ± 30	150 ± 50	Ly
C6Zn	C[N+]1=CC=CC(OC2=CC(C(N=C3C4=C5C=C(OC6=C[N+](C)=CC=C6)C(OC7=CC=C[N+](C)=C7)=C4)=[N]89)=C(C=C2OC%10=CC=C[N+](C)=C%10)C8=NC%11=C%12C(C=C(OC%13=CC=C[N+](C)=C%13)C(OC%14=C[N+](C)=CC=C%14)=C%12)=C%15N%11[Zn]%169N3C5=NC(C%17=C%18C=C(OC%19=C[N+](C)=CC=C%19)C(OC%20=CC=C[N+](C)=C%20)=C%17)=[N]%16C%18=N%15)=C1.[I-].[I-].[I-].[I-].[I-].[I-].[I-].[I-]	58 ± 20	110 ± 30	150 ± 50	Ly
C7Zn	C[N+]1=CC(C(C=CC=C2C3=C[N+](C)=CC=C3)=C2OC(C=C4)=CC5=C4C6=[N]7C5=NC8=C9C(C=CC=C9)=C%10N8[Zn@]7%11[N]%12=C(N=C(N%13%11)C%14=C(C=CC=C%14)C%13=N6)C(C=CC=C%15)=C%15C%12=N%10)=CC=C1.C[N+]%16=CC(C(C=CC=C%17C%18=C[N+](C)=CC=C%18)=C%17OC)=CC=C%16.C[N+]%19=CC(C(C=CC=C%20C%21=C[N+](C)=CC=C%21)=C%20OC)=CC=C%19.C[N+]%22=CC=CC(C%23=CC=CC(C%24=CC=C[N+](C)=C%24)=C%23OC)=C%22.[I-].[I-].[I-].[I-].[I-].[I-].[I-].[…	480 ± 250	50 ± 14	1 880 ± 370	Ly
C8Zn	CC[N+](CC)(CC)CCSC1=CC(C(N=C2C3=C4C=C(SCC[N+](CC)(CC)CC)C(SCC[N+](CC)(CC)CC)=C3)=[N]56)=C(C=C1SCC[N+](CC)(CC)CC)C5=NC7=C8C(C=C(SCC[N+](CC)(CC)CC)C(SCC[N+](CC)(CC)CC)=C8)=C9N7[Zn]%106N2C4=NC(C%11=C%12C=C(SCC[N+](CC)(CC)CC)C(SCC[N+](CC)(CC)CC)=C%11)=[N]%10C%12=N9.[I-].[I-].[I-].[I-].[I-].[I-].[I-].[I-]	540 ± 90	280 ± 40	320 ± 48	Ly
C9Zn	CC[N+](CC)(CC)CCSC1=CC=C(SCC[N+](CC)(CC)CC)C2=C1C(N=C3C4=C5C(SCC[N+](CC)(CC)CC)=CC=C4SCC[N+](CC)(CC)CC)=[N]6C2=NC7=C8C(C(SCC[N+](CC)(CC)CC)=CC=C8SCC[N+](CC)(CC)CC)=C9N7[Zn]6%10N3C5=NC(C%11=C%12C(SCC[N+](CC)(CC)CC)=CC=C%11SCC[N+](CC)(CC)CC)=[N]%10C%12=N9.[I-].[I-].[I-].[I-].[I-].[I-].[I-].[I-]	310 ± 121	210 ± 10	220 ± 21	Ly
C10Zn	C[N+](C)(CCO)CC(C(C[N+](C)(CCO)C)=C1)=CC2=C1C3=NC4=C(C=C(C[N+](C)(CCO)C)C(C[N+](C)(CCO)C)=C5)C5=C6N4[Zn]7([N]8=C9C%10=C(C=C(C[N+](C)(CCO)C)C(C[N+](C)(CCO)C)=C%10)C8=N6)N%11C(C%12=C(C=C(C[N+](C)(CCO)C)C(C[N+](C)(CCO)C)=C%12)C%11=N9)=NC2=[N]37.[Cl-].[Cl-].[Cl-].[Cl-].[Cl-].[Cl-].[Cl-].[Cl-]	148 ± 45	186 ± 76	524 ± 152	Ly
C11Zn	C[N+](C(C)=C1C)=C(OC2=C(CN3C=C[N+](C)=C3)C=C(C)C=C2CN4C=C[N+](C)=C4)C5=C1C(N=C6C7=C8C(C)=C(C)[N+](C)=C7OC9=C(CN%10C=C[N+](C)=C%10)C=C(C)C=C9CN%11C=C[N+](C)=C%11)=[N]%12C5=NC%13=C%14C(C(OC%15=C(CN%16C=C[N+](C)=C%16)C=C(C)C=C%15CN%17C=C[N+](C)=C%17)=[N+](C)C(C)=C%14C)=C%18N%13[Zn]%12%19N6C8=NC(C%20=C%21C(C)=C(C)[N+](C)=C%20OC%22=C(CN%23C=C[N+](C)=C%23)C=C(C)C=C%22CN%24C=C[N+](C)=C%24)=[N]%19C%21=N%…	3.8 ± 0.2	2.8 ± 0.1	3.8 ± 0.6	Ly
C12Zn	C[N+]1=CN(CC(C=C(C)C=C2CN3C=[N+](C)C=C3)=C2OC(C(OC4=C(CN5C=[N+](C)C=C5)C=C(C)C=C4CN6C=[N+](C)C=C6)=C7)=CC8=C7C9=NC%10=C(C=C(OC%11=C(CN%12C=[N+](C)C=C%12)C=C(C)C=C%11CN%13C=[N+](C)C=C%13)C(OC%14=C(CN%15C=[N+](C)C=C%15)C=C(C)C=C%14CN%16C=[N+](C)C=C%16)=C%17)C%17=C%18N%10[Zn]%19([N]%20=C%21C%22=C(C=C(OC%23=C(CN%24C=[N+](C)C=C%24)C=C(C)C=C%23CN%25C=[N+](C)C=C%25)C(OC%26=C(CN%27C=[N+](C)C=C%27)C=C(C)C…	37 ± 6	11 ± 3	45 ± 7	Ly
C13Zn	C[N+]1=CN(CC(C=C(C)C=C2CN3C=[N+](C)C=N3)=C2OC(C(OC4=C(CN5C=[N+](C)C=N5)C=C(C)C=C4CN6C=[N+](C)C=N6)=C7)=CC8=C7C9=NC%10=C(C=C(OC%11=C(CN%12C=[N+](C)C=N%12)C=C(C)C=C%11CN%13C=[N+](C)C=N%13)C(OC%14=C(CN%15C=[N+](C)C=N%15)C=C(C)C=C%14CN%16C=[N+](C)C=N%16)=C%17)C%17=C%18N%10[Zn]%19([N]%20=C%21C%22=C(C=C(OC%23=C(CN%24C=[N+](C)C=N%24)C=C(C)C=C%23CN%25C=[N+](C)C=N%25)C(OC%26=C(CN%27C=[N+](C)C=N%27)C=C(C)C…	12 ± 4	5.3 ± 0.8	56 ± 6	Ly
C14Zn	C[N+]1=CC=CC(C2=CC=CC(C3=CC=C[N+](C)=C3)=C2OC(C(OC4=C(C5=CC=C[N+](C)=C5)C=CC=C4C6=C[N+](C)=CC=C6)=C7)=CC8=C7C9=NC(C%10=C%11C=C(OC%12=C(C%13=CC=C[N+](C)=C%13)C=CC=C%12C%14=C[N+](C)=CC=C%14)C(OC%15=C(C%16=CC=C[N+](C)=C%16)C=CC=C%15C%17=C[N+](C)=CC=C%17)=C%10)=[N]%18C%11=NC%19=C(C=C(OC%20=C(C%21=CC=C[N+](C)=C%21)C=CC=C%20C%22=C[N+](C)=CC=C%22)C(OC%23=C(C%24=CC=C[N+](C)=C%24)C=CC=C%23C%25=C[N+](C)=CC…	110 ± 27	47 ± 16	64 ± 2	Ly
C15Zn	NCCC(C=C1)=CC=C1OC2=CC=CC3=C2C(N4C3=N5)=NC(C6=C7C=CC=C6)=[N]8C7=NC9=C(C=CC=C%10)C%10=C%11N9[Zn@@]84[N]%12=C5C%13=C(C=CC=C%13)C%12=N%11	74 ± 22	50 ± 8	25 ± 6	Ly
N1Zn	COCCOCCOCCOCCOC1=CC=C(OCCOCCOCCOCCOC)C2=C1C3=[N]4C2=NC5=C(C=CC=C6)C6=C7N5[Zn]([N]8=C9C%10=C(C=CC=C%10)C8=N7)4N%11C(C%12=C(C=CC=C%12)C%11=N9)=N3	17 ± 5	6 ± 1	16 ± 3	Mi
N2Mg	OCC1=CC(CO)=CC(OCCCCSC2=C(SCCCCOC3=CC(CO)=CC(CO)=C3)C4=NC(C5=C6C=CC=C5)=[N]7C6=NC8=C9C=CC=CC9=C%10N8[Mg]%117N4C2=NC%12=[N]%11C(C%13=C%12C=CC=C%13)=N%10)=C1.[N2Mg]	107 ± 1	190 ± 40	119 ± 14	Ly
N3Zn	CC(C=C1OCC2=CN(N=N2)CCOCCOCCO)=CC(OCC3=CN(N=N3)CCOCCOCCO)=C1OC(C(OC4=C(OCC5=CN(N=N5)CCOCCOCCO)C=C(C)C=C4OCC6=CN(N=N6)CCOCCOCCO)=C7)=CC8=C7C9=NC(C%10=C%11C=CC=C%10)=[N]%12C%11=NC%13=C(C=CC=C%14)C%14=C(N%13%15)N=C%16C%17=CC=CC=C%17C%18=[N]%16[Zn]%12%15N9C8=N%18	2 200 ± 160	1500 ± 300	900 ± 200	Ly
N4Zn	CC(C=C1OCC2=CN(CCO[C@H](O3)[C@H](O)[C@@H](O)[C@H](O)[C@H]3CO)N=N2)=CC(OCC4=CN(CCO[C@@H](O5)[C@@H](O)[C@H](O)[C@@H](O)[C@@H]5CO)N=N4)=C1OC6=CC7=C(C=C6OC8=C(OCC9=CN(CCO[C@H](O%10)[C@H](O)[C@@H](O)[C@H](O)[C@H]%10CO)N=N9)C=C(C)C=C8OCC%11=CN(CCO[C@@H](O%12)[C@@H](O)[C@H](O)[C@@H](O)[C@@H]%12CO)N=N%11)C%13=NC%14=[N]%15C(C%16=CC=CC=C%16%14)=NC%17=C%18C(C=CC=C%18)=C%19N%17[Zn]%20%15[N]%21=C(C(C=CC=C%22)…	2 070 ± 60	1200 ± 100	500 ± 100	Ly
N5Zn	CC(C=C1OCC2=CN(N=N2)CCO[C@H]([C@H](O[C@H]3CO)O)[C@H](O)[C@H]3O[C@H](O[C@H]([C@@H]4O)CO)[C@@H](O)[C@@H]4O)=CC(OCC5=CN(N=N5)CCO[C@@H]([C@@H](O[C@@H]6CO)O)[C@@H](O)[C@@H]6O[C@@H](O[C@@H]([C@H]7O)CO)[C@H](O)[C@H]7O)=C1OC8=CC9=C(C=C8OC%10=C(OCC%11=CN(N=N%11)CCO[C@@H]([C@@H](O[C@@H]%12CO)O)[C@@H](O)[C@@H]%12O[C@@H](O[C@@H]([C@H]%13O)CO)[C@H](O)[C@H]%13O)C=C(C)C=C%10OCC%14=CN(N=N%14)CCO[C@@H]([C@@H](O[C…	4 970 ± 930	2400 ± 300	1030 ± 160 28	Ly
N6Zn	CC(C=C1OCC2=CN(CCOCCOCCO)N=N2)=CC(OCC3=CN(CCOCCOCCO)N=N3)=C1OC(C(OC4=C(OCC5=CN(CCOCCOCCO)N=N5)C=C(C)C=C4OCC6=CN(CCOCCOCCO)N=N6)=C7)=CC8=C7C9=[N]%10C8=NC%11=C%12C(C=C(OC%13=C(OCC%14=CN(CCOCCOCCO)N=N%14)C=C(C)C=C%13OCC%15=CN(CCOCCOCCO)N=N%15)C(OC%16=C(OCC%17=CN(CCOCCOCCO)N=N%17)C=C(C)C=C%16OCC%18=CN(CCOCCOCCO)N=N%18)=C%12)=C%19N%11[Zn]%10%20N%21C(C%22=C(C=C(OC%23=C(OCC%24=CN(CCOCCOCCO)N=N%24)C=C(C)…	69 700 ± 10 700	233 000 ± 6 000	305 000 ± 29 000	Ly
N7Zn	CC(C=C1OCC2=CN(CCOCCOCCO)N=N2)=CC(OCC3=CN(CCOCCOCCO)N=N3)=C1OC(C(OC4=C(OCC5=CN(CCOCCOCCO)N=N5)C=C(C)C=C4OCC6=CN(CCOCCOCCO)N=N6)=N7)=NC8=C7C9=[N]%10C8=NC%11=C%12C(N=C(OC%13=C(OCC%14=CN(CCOCCOCCO)N=N%14)C=C(C)C=C%13OCC%15=CN(CCOCCOCCO)N=N%15)C(OC%16=C(OCC%17=CN(CCOCCOCCO)N=N%17)C=C(C)C=C%16OCC%18=CN(CCOCCOCCO)N=N%18)=N%12)=C%19N%11[Zn]%10%20N%21C(C%22=C(N=C(OC%23=C(OCC%24=CN(CCOCCOCCO)N=N%24)C=C(C)…	75 700 ± 17 100	228 000 ± 9 000	306 000 ± 46 000	Ly
N8Zn	OC[C@H](O1)[C@H](O)[C@@H](O)[C@H](O)[C@H]1OCCN2C=C(COC3=CC(C)=CC(OCC4=CN(CCO[C@H]5[C@H](O)[C@@H](O)[C@H](O)[C@@H](CO)O5)N=N4)=C3OC6=CC7=C(N=C8[N]9=C%10C%11=C8C=C(OC%12=C(OCC%13=CN(CCO[C@H]%14[C@H](O)[C@@H](O)[C@H](O)[C@@H](CO)O%14)N=N%13)C=C(C)C=C%12OCC%15=CN(CCO[C@@H]%16[C@@H](O)[C@H](O)[C@@H](O)[C@H](CO)O%16)N=N%15)C(OC%17=C(OCC%18=CN(CCO[C@H]%19[C@H](O)[C@@H](O)[C@H](O)[C@@H](CO)O%19)N=N%18)C=…	354 000 ± 42 000	287 000 ± 47 000	183 000 ± 44 000	Ly
N9Zn	CC(C=C1OCC2=CN(CCO[C@@H]3[C@@H](O)[C@H](O)[C@@H](O)[C@H](CO)O3)N=N2)=CC(OCC4=CN(CCO[C@H]5[C@H](O)[C@@H](O)[C@H](O)[C@@H](CO)O5)N=N4)=C1OC6=CC=CC(C7=[N]89)=C6C8=NC%10=C%11C(C(OC%12=C(OCC%13=CN(CCO[C@H]%14[C@H](O)[C@@H](O)[C@H](O)[C@@H](CO)O%14)N=N%13)C=C(C)C=C%12OCC%15=CN(CCO[C@@H]%16[C@@H](O)[C@H](O)[C@@H](O)[C@H](CO)O%16)N=N%15)=CC=C%11)=C%17N%10[Zn]%189N%19C(C%20=C(C(OC%21=C(OCC%22=CN(CCO[C@H]%…	163 000 ± 66 000	170 000 ± 23 000	189 000 ± 34 000	Ly
N10Zn	CC(O1)(C)OCC1COC2=CC=CC3=C2C4=NC5=C(C=CC=C6OCC7COC(C)(C)O7)C6=C8N5[Zn]9([N]%10=C%11C%12=C(C=CC=C%12OCC%13COC(C)(C)O%13)C%10=N8)N%14C(C%15=C(C=CC=C%15OCC%16COC(C)(C)O%16)C%14=N%11)=NC3=[N]49	540 ± 80	430 ± 60	360 ± 50	Ly
N11Zn	COCCOCCOCCOC1=CC=CC2=C1C3=NC(C4=C5C(OCCOCCOCCOC)=CC=C4)=[N]6C5=NC7=C(C=CC=C8OCCOCCOCCOC)C8=C9N7[Zn]%106N3C2=NC%11=[N]%10C(C%12=C%11C(OCCOCCOCCOC)=CC=C%12)=N9	560 ± 80	31 ± 12	45 ± 3	Ly
Si1-C	CNCCCO[Si]1([N]2=C3C4=C(C=CC=C4)C2=N5)(N6C(C7=C(C=CC=C7)C6=N3)=N8)(OCCCNC)N9C5=C%10C(C=CC=C%10)=C9N=C%11C%12=C(C=CC=C%12)C8=[N]%111	49.2 ± 26.0	11 ± 4	11 ± 3	Ly
Si2-C	CNCCCNCCCO[Si]1([N]2=C3C4=C(C=CC=C4)C2=N5)(N6C(C7=C(C=CC=C7)C6=N3)=N8)(OCCCNCCCNC)N9C5=C%10C(C=CC=C%10)=C9N=C%11C%12=C(C=CC=C%12)C8=[N]%111	80 ± 30	54 ± 7	49 ± 6	Ly
Si3-C	NCCC1=CC=C(O[Si]2([N]3=C4C5=C(C=CC=C5)C3=N6)(N7C(C8=C(C=CC=C8)C7=N4)=N9)(OC%10=CC=C(CCN)C=C%10)N%11C6=C%12C(C=CC=C%12)=C%11N=C%13C%14=C(C=CC=C%14)C9=[N]%132)C=C1	10 ± 3	13 ± 4	11 ± 3	Ly, Mi
Si4-C	NC(C(OC)=O)CC1=CC=C(O[Si]2([N]3=C4C5=C(C=CC=C5)C3=N6)(N7C(C8=C(C=CC=C8)C7=N4)=N9)(OC%10=CC=C(CC(N)C(OC)=O)C=C%10)N%11C6=C%12C(C=CC=C%12)=C%11N=C%13C%14=C(C=CC=C%14)C9=[N]%132)C=C1	2.7 ± 0.6	5.5 ± 1.3	7.5 ± 1.1	Ly
Si5-N	O=C(OC)C(NC(C)=O)CC1=CC=C(O[Si]2([N]3=C4C5=C(C=CC=C5)C3=N6)(N7C(C8=C(C=CC=C8)C7=N4)=N9)(OC%10=CC=C(CC(NC(C)=O)C(OC)=O)C=C%10)N%11C6=C%12C(C=CC=C%12)=C%11N=C%13C%14=C(C=CC=C%14)C9=[N]%132)C=C1	2.5 ± 0.3	9.2 ± 2.4	6.6 ± 1.1	Mi
PpIX	C[C@]1(/C(N=C2/C=C(N/3)/C(C)=C(C=C)C3=C\4)=C/C5=C(C)C(CCC(OC)=O)=C(/C=C6N=C4C(C)=C\6CCC(O)=O)N5)C2=CC=C(C(OC)=O)[C@H]1C(OC)=O	5 500 ± 600	5 700 ± 800	6 200 ± 300
verteporfin	C[C@]1(/C(N=C2/C=C(N/3)/C(C)=C(C=C)C3=C\4)=C/C5=C(C)C(CCC(OC)=O)=C(/C=C6N=C4C(C)=C\6CCC(O)=O)N5)C2=CC=C(C(OC)=O)[C@H]1C(OC)=O	36 ± 10	33 ± 3	21 ± 3
temoporfin	OC1=CC=CC(/C(C2=CC=C(/C(C3=CC(O)=CC=C3)=C4C=CC5=N/4)N2)=C6N=C(/C(C7=CC(O)=CC=C7)=C(CC/8)\NC8=C5\C9=CC(O)=CC=C9)C=C/6)=C1	45 ± 7	210 ± 74	103 ± 17
